# Supplementary material for: Reply to Kulić, Ž. Comment on “Subhadra et al. Significant Broad-Spectrum Antiviral Activity of Bi121 against Different Variants of SARS-CoV-2. Viruses 2023, 15, 1299”
Source: Viruses. 2023 Nov 17;15(11):2269. doi: 10.3390/v15112269 (PMC10674820; doi:10.3390/v15112269)
Supplement: Supplementary file 1 [file viruses-15-02269-s001.zip]

Archive with 1 entries (1 files):
- viruses-2694736-supplementary.pdf
